# Supplementary material for: The SUN-family protein Sad1 mediates heterochromatin spatial organization through interaction with histone H2A-H2B
Source: Nat Commun. 2024 May 21;15:4322. doi: 10.1038/s41467-024-48418-7 (PMC11109203; doi:10.1038/s41467-024-48418-7)
Supplement: Supplementary file 6 — Source Data [file 41467_2024_48418_MOESM6_ESM.xlsx]

## Sheet: Figure 1
Fig. 1d
Co-IP: Sad1-HA/Htb1-FLAG

## Sheet: Figure 3
Fig. 3b
% cells with NE-localized GFP signal		Sad1-GFP	Cell number	Sad1-5R-GFP	Cell number	Sad1-ΔHBM-GFP	Cell number
	Exp 1	91	100	0.8	120	0	120
	Exp 2	84	100	0	120	0	120
	Exp 3	87	100	0.8	120	0	120
Fig. 3c
Total number of GFP spots per cell (n=85)	Sad1-GFP	Sad1-5R-GFP	Sad1-ΔHBM-GFP
	2	1	1
	5	1	2
	4	1	1
	2	1	1
	2	2	1
	6	1	1
	4	1	1
	2	1	1
	4	1	1
	2	1	1
	1	1	1
	2	1	1
	2	2	1
	2	1	1
	4	2	1
	2	1	1
	3	1	1
	2	1	1
	2	1	1
	4	1	2
	3	1	1
	2	1	1
	3	1	1
	5	1	1
	4	1	2
	4	1	1
	5	2	1
	2	1	1
	3	1	1
	4	1	1
	5	1	1
	2	1	1
	2	1	1
	4	1	1
	2	1	2
	3	1	1
	2	1	1
	2	1	1
	3	1	1
	2	1	1
	4	1	1
	3	1	1
	2	1	1
	2	1	1
	1	1	1
	2	1	1
	3	1	1
	3	1	1
	1	1	1
	4	1	1
	2	1	1
	2	1	1
	4	1	2
	2	1	1
	3	1	1
	2	1	1
	2	1	1
	4	1	1
	2	2	1
	2	1	1
	6	1	1
	3	1	1
	2	1	1
	2	1	1
	3	1	1
	2	1	1
	6	1	1
	2	1	1
	3	1	1
	1	1	1
	4	1	1
	3	1	1
	5	1	1
	2	2	1
	5	1	1
	3	1	1
	2	1	1
	1	1	1
	5	1	1
	2	1	1
	3	1	1
	2	1	1
	5	1	1
	3	1	1
	2	1	1

## Sheet: Figure 4
Fig. 4c
% cells with Taz1- GFP in three zones		WT-Zone 1	5R-Zone 1	ΔHBM-Zone 1	WT-Zone 2	5R-Zone2	ΔHBM-Zone2	WT-Zone 3	5R-Zone 3	ΔHBM-Zone 3	Cell number
	Exp 1	85	55	49	10	23	27	5	22	24	200
	Exp 2	78	50.5	45	13.5	26.5	29	8.5	23	26	200
	Exp 3	81	51	46.5	12.5	24.5	30.5	6.5	24.5	23	200
Fig. 4e
% cells with mat in three zones		WT-Zone 1	5R-Zone 1	WT-Zone 2	5R-Zone2	WT-Zone 3	5R-Zone 3	Cell number
	Exp 1	79	47	9	23	12	30	200
	Exp 2	73.5	52.5	12	19.5	14.5	28	200
	Exp 3	77.5	49	10.5	20.5	12	30.5	200

## Sheet: Figure 5
													Fig 5g
													Sad1+Clr3					Sad1+H2AB+Clr3					Sad1-5R+H2AB+labeled-Clr3
													Concentration(μM)	Rep1	Rep2	Rep3		Concentration(μM)	Rep1	Rep2	Rep3		Concentration(μM)	Rep1	Rep2	Rep3
													0.125	0.244787	0.032407	0.0363039		0.125	0.129039	-0.314521	0.0696698		0.048828	-0.02324	0.000489	9.64e-05
													0.25	-0.143584	0.147281	0.0782223		0.25	-0.0826237	-0.293471	0.198104		0.097656	0.01786	0.014417	-0.02335
													0.5	-0.00404295	-0.0891124	-0.0428343		0.5	0.058254	0.12893	-0.158527		0.195313	-0.08685	0.046096	0.012131
													1	0.155464	0.237059	0.0741416		1	0.0168541	-0.349405	0.258534		0.390625	-0.01349	-0.02991	-0.01211
													2	0.123129	0.24367	0.24277		2	-0.102278	-0.109743	0.14844		0.78125	0.143559	0.250667	0.106504
													4	0.327394	0.217405	0.254948		4	0.431302	0.0238585	0.248593		1.5625	0.111981	0.091964	0.107086
													8	-0.237339	-0.161588	-0.00664394		8	0.415842	0.269144	0.641961		3.125	0.13379	0.183886	0.133346
													16	0.151993	0.323431	0.207343		16	0.864658	0.0502095	0.579587		6.25	0.341421	0.408174	0.167736
													31.25	0.510006	0.573034	0.394562		31.25	0.655764	0.618321	0.925077		12.5	0.249335	0.352144	0.400332
													63	0.632236	0.672289	0.798209		63	1.0662	0.597706	1.04737		25	0.479474	0.443355	0.343478
													125	0.89491	0.876613	0.867118		125	1.15269	0.774732	1.2634		50	0.409498	0.41663	0.342887
													250	0.626271	0.847123	0.780713		250	0.822253	0.918465	0.87029		100	0.65	0.7	0.73
													Sigmoidal dose-response-fixedtop					Sigmoidal dose-response-fixedtop					Sigmoidal dose-response-fixedtop
													Best-fit values					Best-fit values					Best-fit values
													Bottom	0.0454				Bottom	-0.08897				Bottom	0.05735
													Top	= 1.000				Top	= 1.000				Top	= 1.000
													LogEC50	1.633				LogEC50	1.014				LogEC50	1.674
													EC50	42.98				EC50	10.33				EC50	47.24
													95% CI (profile likelihood)					95% CI (profile likelihood)					95% CI (profile likelihood)
													Bottom	-0.03345 to 0.1222				Bottom	-0.2271 to 0.04004				Bottom	0.01143 to 0.1024
													LogEC50	1.448 to 1.829				LogEC50	0.7710 to 1.266				LogEC50	1.529 to 1.827
													EC50	28.07 to 67.40				EC50	5.902 to 18.45				EC50	33.78 to 67.20
													Goodness of Fit					Goodness of Fit					Goodness of Fit
													Degrees of Freedom	34				Degrees of Freedom	34				Degrees of Freedom	34
													R squared	0.7815				R squared	0.7916				R squared	0.8111
Fig. 5h													Sum of Squares	0.8292				Sum of Squares	1.515				Sum of Squares	0.3234
Sir2-Myc CHIP	Replicate 1												Sy.x	0.1562				Sy.x	0.2111				Sy.x	0.09753
	WCE	WT		average	5R		average	Relative expression					Constraints					Constraints					Constraints
		CT1	CT2		CT1	CT2		WT	5R				Top	Top = 1				Top	Top = 1				Top	Top = 1
	act1	16.7691	16.6903	16.7297	19.9521	19.6182	19.7851
	tel	14.3992	14.4522	14.4257	16.7043	16.8083	16.7563	1	1.6527
	CHIP	WT		average	5R		average	Relative expression		CHIP/WCE	CHIP/WCE
		CT1	CT2		CT1	CT2		WT	5R	WT	5R
	act1	26.8264	27.9753	27.4009	29.4108	30.1112	29.761
	tel		34.0067	34.0067	38.967	33.5409	36.2539	1	1.08144	1	0.654346
	Replicate 2
	WCE	WT		average	5R		average	Relative expression
		CT1	CT2		CT1	CT2		WT	5R
	act1	24.5302	24.4097	24.4699		23.1197	23.1197
	tel	13.3872	19.1347	16.261	13.025	12.9522	12.9886	1	3.7899
	CHIP	WT		average	5R		average	Relative expression		CHIP/WCE	CHIP/WCE
		CT1	CT2		CT1	CT2		WT	5R	WT	5R
	act1	34.1245	36.8018	35.4632	35.1277	36.2067	35.6672
	tel	21.7538	21.1672	21.4605	22.0355	19.9702	21.0028	1	1.58195	1	0.417411
	Replicate 3
	WCE	WT		average	5R		average	Relative expression
		CT1	CT2		CT1	CT2		WT	5R
	act1	16.2555	16.1998	16.2277	16.2413	16.3971	16.3192
	tel	14.3594	14.1226	14.241	14.207	13.9751	14.091	1	1.18225
	CHIP	WT		average	5R		average	Relative expression		CHIP/WCE	CHIP/WCE
		CT1	CT2		CT1	CT2		WT	5R	WT	5R
	act1	24.221	23.7335	23.9773	24.2649	24.2747	24.2698
	tel	23.421	22.8283	23.1247	23.3608	29.0797	26.2202	1	0.143285	1	0.121197
Fig. 5i
H3K9ac CHIP	Replicate 1
	WCE	WT	5R		Relative expression
		CT1	CT1	WT	5R
	act1	34.51	34.68
	mat	42.23	42.9	1	0.707107
	CHIP	WT	5R		Relative expression	CHIP/WCE	CHIP/WCE
		CT1	CT1	WT	5R	WT	5R
	act1	34.34	32.02
	mat	48.24	43.54	1	5.20537	1	7.3615
	Replicate 2
	WCE	WT	5R		Relative expression
		CT1	CT1	WT	5R
	act1	34.11	34.25
	mat	41.65	42.56	1	0.586417
	CHIP	WT	5R		Relative expression	CHIP/WCE	CHIP/WCE
		CT1	CT1	WT	5R	WT	5R
	act1	34.34	31.93
	mat	47.91	43.31	1	4.56305	1	7.78124
	Replicate 3
	WCE	WT	5R		Relative expression
		CT1	CT1	WT	5R
	act1	33.96	34.17
	mat	41.87	42.34	1	0.835088
	CHIP	WT	5R	Relative expression		CHIP/WCE	CHIP/WCE
		CT1	CT1	WT		WT	5R
	act1	34.08	31.78
	mat	48.04	43.55	1	4.56305	1	5.46416
Fig. 5j
H3 CHIP	Replicate 1
	WCE	WT	5R	Relative expression
		CT1	CT1	WT	5R
	act1	34.37	34.05
	mat	40.06	40.74	1	0.5
	CHIP	WT	5R	Relative expression		CHIP/WCE	CHIP/WCE
		CT1	CT1	WT	5R	WT	5R
	act1	30	29.68
	mat	33.38	33.76	1	0.615572	1	1.23114
	Replicate 2
	WCE	WT	5R	Relative expression
		CT1	CT1	WT	5R
	act1	34.14	33.66
	mat	39.65	39.88	1	0.61132
	CHIP	WT	5R	Relative expression		CHIP/WCE	CHIP/WCE
		CT1	CT1	WT	5R	WT	5R
	act1	29.95	29.52
	mat	33.27	33.75	1	0.532185	1	0.870551

## Sheet: Figure 6
Fig.6e
FRAP for Sad1-GFP in Vitro
Time(s)	Exp1	Exp2	Exp3
0	1	1	1
10	0.243	0.1274	0.192
20	0.3698	0.2449	0.3486
30	0.4877	0.3061	0.4372
40	0.535	0.3577	0.5059
50	0.5834	0.4045	0.57
60	0.6069	0.4501	0.6223
70	0.6563	0.4903	0.6732
80	0.6488	0.5299	0.7155
90	0.6896	0.5658	0.7557
100	0.7101	0.6019	0.7914
110	0.7208	0.6351	0.8243
120	0.7391	0.6693	0.8507
130	0.7535	0.6984	0.8774
140	0.7475	0.7283	0.9002
150	0.8054	0.795	0.9173
160	0.8084	0.8	0.9332
170	0.8157	0.812	0.9482
180	0.8197	0.8362	0.9606
190	0.8216	0.8612	0.9713
200	0.8323	0.8856	0.9799
210	0.8431	0.9046	0.9873
220	0.8509	0.9261	0.9921
230	0.8558	0.9414	0.9961
240	0.8435	0.9549	0.9984
Fig. 6h
FRAP for overexpressed Sad1-GFP
Seconds	Exp 1	Exp 2	Exp 3
0	0.0812	0.2372	0.1444
5	0.3123	0.3958	0.397
10	0.3967	0.4871	0.5004
15	0.4416	0.8619	0.5968
20	0.6963	0.8062	0.6459
25	0.8777	0.669	0.788
30	0.8685	1.1211	0.783
35	0.6404	0.8234	0.8262
40	0.9041	1.0218	0.8824
Fig. 6j
FRAP for native Sad1-GFP
Seconds	Exp 1	Exp 2	Exp 3	Exp 4
0	0	0.1579	0.3039	0.3579
5	0.2727	0.3961	0.6536	0.2958
10	0.3596	0.3439	0.9398	0.3091
15	0.6374	0.3788	1.2	0.3107
20	0.3477	0.2858	1.1314	0.5218
25	0.7671	0.4683	0.9948	0.71
30	0.8647	0.8619	0.8387	0.6737
35	1.2442	0.9185	0.8206	0.7217
40	0.7104	0.6683	0.8426	1.1288
Fig. 6l
Quantitation of the condensate area for Sad1
	Sad1	Sad1 5R	H2AB	Sad1+H2AB	Sad1 5R+H2AB
	Area(µm2)	Area(µm2)	Area(µm2)	Area(µm2)	Area(µm2)
Total	379 droplets	328 droplets	449 droplets	371 droplets	379 droplets
	12.193	11.664	15.951	85.117	8.945
	9.761	11.164	15.796	81.348	7.436
	9.335	9.331	15.738	76.868	7.099
	9.211	8.448	15.541	76.03	6.922
	8.537	8.149	15.198	75.161	6.886
	6.389	8.035	15.16	72.694	6.851
	6.105	7.849	14.879	68.406	6.762
	6.016	7.755	14.62	65.846	6.567
	5.981	7.676	14.62	65.329	6.513
	5.839	7.597	14.422	61.153	6.442
	5.715	7.55	14.408	59.827	6.407
	5.608	6.998	13.733	59.162	6.389
	5.395	6.872	13.397	57.953	6.087
	5.342	6.793	13	51.696	6.087
	5.218	6.588	12.672	51.198	6.07
	5.182	6.399	12.578	50.629	5.963
	5.129	6.21	12.402	49.42	5.928
	4.969	6.179	12.132	46.718	5.59
	4.916	6.147	11.997	45.296	5.573
	4.881	6.131	11.632	44.546	5.466
	4.81	6.098	10.907	44.514	5.413
	4.774	6.084	10.647	44.351	5.413
	4.739	5.942	10.377	44.032	5.395
	4.685	5.942	10.261	44.016	5.377
	4.668	5.848	10.166	44.014	5.36
	4.65	5.769	10.068	43.874	5.289
	4.65	5.753	9.47	43.732	5.289
	4.597	5.643	9.104	43.535	5.253
	4.561	5.58	8.891	43.163	5.182
	4.49	5.564	8.891	43.021	5.094
	4.472	5.517	8.606	42.878	5.076
	4.437	5.469	8.602	42.594	4.934
	4.401	5.386	8.583	42.309	4.916
	4.384	5.075	8.409	42.309	4.881
	4.366	5.044	8.313	42.025	4.845
	4.277	4.918	8.274	41.669	4.792
	4.224	4.886	8.178	39.394	4.774
	4.117	4.76	8.101	38.967	4.579
	4.082	4.76	8.043	38.612	4.561
	4.064	4.729	8.024	37.261	4.526
	4.046	4.602	8.004	36.763	4.508
	4.046	4.555	7.849	36.692	4.49
	4.046	4.492	7.811	36.479	4.472
	4.046	4.334	7.734	36.265	4.472
	4.046	4.271	7.657	36.052	4.384
	4.046	4.208	7.618	35.91	4.348
	4.046	4.193	7.522	35.127	4.348
	4.046	4.193	7.483	34.63	4.33
	4.046	4.178	7.348	32.07	4.33
	4.046	4.124	7.282	31.359	4.295
	4.046	4.089	7.271	30.932	4.295
	4.046	4.019	7.252	30.774	4.295
	4.046	3.893	7.175	30.703	4.242
	4.046	3.858	6.963	29.621	4.224
	4.029	3.72	6.951	29.012	4.206
	4.029	3.662	6.886	29.012	4.188
	4.029	3.641	6.866	28.799	4.135
	3.958	3.625	6.789	28.586	4.135
	3.869	3.625	6.789	28.556	4.117
	3.869	3.609	6.635	27.952	4.1
	3.798	3.609	6.519	27.899	4.082
	3.762	3.562	6.462	27.803	4.082
	3.745	3.538	6.461	27.732	4.046
	3.745	3.531	6.442	27.519	4.046
	3.691	3.515	6.423	26.95	4.046
	3.638	3.515	6.423	26.95	4.046
	3.638	3.515	6.365	26.452	4.029
	3.638	3.452	6.307	26.381	3.922
	3.514	3.42	6.307	26.239	3.904
	3.514	3.405	6.307	26.124	3.904
	3.496	3.405	6.268	25.741	3.904
	3.479	3.395	6.268	25.172	3.887
	3.443	3.373	6.23	25.03	3.869
	3.39	3.31	6.163	24.817	3.816
	3.301	3.294	6.053	24.675	3.762
	3.283	3.278	5.96	23.821	3.762
	3.283	3.278	5.94	23.395	3.727
	3.283	3.263	5.786	23.252	3.691
	3.248	3.263	5.786	22.968	3.691
	3.195	3.137	5.769	22.93	3.674
	3.141	3.121	5.651	22.328	3.656
	3.124	3.089	5.535	22.078	3.603
	3.124	3.089	5.454	21.901	3.55
	3.088	3.089	5.439	21.226	3.55
	3.053	3.074	5.439	21.173	3.514
	3.053	2.995	5.42	21.031	3.496
	3.053	2.995	5.362	20.693	3.496
	3.053	2.979	5.233	20.266	3.496
	2.999	2.963	5.188	20.195	3.479
	2.982	2.947	5.15	19.768	3.461
	2.964	2.932	5.15	19.697	3.461
	2.946	2.884	5.092	19.629	3.443
	2.928	2.853	4.918	19.484	3.425
	2.928	2.806	4.899	19.451	3.425
	2.928	2.79	4.88	19.27	3.408
	2.928	2.774	4.86	18.986	3.408
	2.928	2.743	4.803	18.546	3.408
	2.875	2.738	4.713	18.133	3.39
	2.875	2.727	4.681	17.99	3.39
	2.857	2.695	4.59	17.919	3.39
	2.84	2.679	4.552	17.765	3.39
	2.84	2.679	4.533	17.706	3.372
	2.769	2.667	4.508	17.635	3.354
	2.751	2.664	4.475	17.635	3.354
	2.733	2.632	4.461	17.635	3.337
	2.733	2.616	4.455	17.623	3.301
	2.733	2.507	4.455	17.322	3.301
	2.715	2.506	4.455	17.279	3.248
	2.68	2.49	4.378	17.279	3.23
	2.662	2.475	4.34	17.208	3.212
	2.662	2.475	4.32	16.924	3.212
	2.591	2.459	4.287	16.842	3.195
	2.591	2.443	4.282	16.842	3.195
	2.502	2.427	4.224	16.647	3.195
	2.467	2.412	4.205	16.612	3.195
	2.467	2.38	4.166	16.452	3.177
	2.449	2.364	4.161	16.355	3.159
	2.449	2.348	4.147	16.355	3.141
	2.431	2.348	4.127	16.221	3.088
	2.396	2.348	4.07	16.213	3.088
	2.396	2.301	4.05	16.213	3.07
	2.396	2.301	4.012	16.213	3.07
	2.36	2.301	4.012	16.07	3.053
	2.36	2.275	3.992	16.008	3.035
	2.36	2.27	3.973	15.928	3.035
	2.325	2.254	3.954	15.928	2.999
	2.307	2.254	3.954	15.786	2.964
	2.289	2.238	3.954	15.359	2.964
	2.272	2.222	3.925	15.359	2.964
	2.254	2.222	3.915	15.032	2.964
	2.254	2.207	3.915	14.222	2.928
	2.254	2.207	3.896	14.021	2.911
	2.254	2.191	3.896	13.937	2.893
	2.236	2.191	3.877	13.879	2.893
	2.236	2.175	3.857	13.795	2.893
	2.236	2.175	3.857	13.79	2.875
	2.218	2.159	3.857	13.511	2.875
	2.218	2.133	3.846	13.297	2.875
	2.201	2.128	3.819	13.24	2.84
	2.201	2.112	3.799	13.115	2.84
	2.183	2.096	3.78	13.013	2.822
	2.183	2.096	3.78	12.942	2.804
	2.165	2.096	3.767	12.942	2.786
	2.165	2.081	3.742	12.871	2.751
	2.165	2.062	3.722	12.799	2.715
	2.165	2.049	3.684	12.799	2.698
	2.147	2.033	3.672	12.728	2.68
	2.147	1.991	3.607	12.657	2.662
	2.147	1.991	3.607	12.586	2.644
	2.112	1.986	3.607	12.515	2.627
	2.094	1.986	3.568	12.515	2.627
	2.094	1.954	3.549	12.231	2.591
	2.094	1.954	3.546	12.21	2.591
	2.076	1.954	3.53	12.017	2.591
	2.041	1.939	3.51	11.875	2.573
	2.041	1.923	3.491	11.875	2.556
	2.023	1.907	3.468	11.802	2.538
	2.005	1.907	3.452	11.749	2.538
	1.988	1.907	3.452	11.252	2.52
	1.952	1.902	3.405	11.199	2.52
	1.934	1.876	3.375	11.164	2.52
	1.934	1.844	3.341	11.093	2.502
	1.917	1.844	3.337	11.093	2.502
	1.917	1.828	3.317	10.951	2.485
	1.917	1.813	3.31	10.808	2.467
	1.917	1.797	3.279	10.737	2.431
	1.881	1.781	3.202	10.737	2.431
	1.863	1.778	3.182	10.595	2.431
	1.863	1.734	3.182	10.524	2.431
	1.828	1.734	3.182	10.524	2.414
	1.81	1.734	3.182	10.524	2.396
	1.792	1.734	3.163	10.453	2.378
	1.792	1.734	3.105	10.453	2.378
	1.775	1.718	3.089	10.311	2.36
	1.775	1.718	3.086	10.294	2.325
	1.757	1.718	3.028	10.026	2.325
	1.757	1.639	2.995	9.671	2.307
	1.757	1.635	2.99	9.671	2.307
	1.739	1.623	2.99	9.457	2.289
	1.739	1.608	2.979	9.386	2.272
	1.739	1.592	2.932	9.386	2.272
	1.722	1.592	2.916	9.386	2.254
	1.722	1.576	2.912	9.386	2.254
	1.704	1.576	2.912	9.335	2.236
	1.704	1.576	2.912	9.315	2.236
	1.704	1.576	2.893	9.031	2.236
	1.686	1.564	2.855	8.96	2.236
	1.651	1.545	2.835	8.767	2.236
	1.651	1.545	2.816	8.746	2.218
	1.651	1.513	2.797	8.675	2.218
	1.633	1.475	2.797	8.608	2.201
	1.633	1.45	2.777	8.533	2.201
	1.633	1.434	2.758	8.533	2.183
	1.615	1.434	2.72	8.462	2.183
	1.615	1.434	2.72	8.462	2.183
	1.615	1.403	2.7	8.391	2.183
	1.615	1.387	2.7	8.249	2.165
	1.597	1.387	2.681	8.177	2.165
	1.597	1.387	2.681	8.106	2.147
	1.597	1.387	2.642	8.106	2.147
	1.597	1.387	2.623	8.035	2.147
	1.597	1.371	2.623	7.893	2.147
	1.597	1.371	2.584	7.844	2.13
	1.58	1.371	2.584	7.822	2.13
	1.58	1.356	2.584	7.68	2.112
	1.562	1.356	2.546	7.68	2.112
	1.562	1.34	2.546	7.466	2.094
	1.562	1.324	2.488	7.466	2.076
	1.562	1.308	2.488	7.365	2.076
	1.544	1.298	2.488	7.324	2.076
	1.544	1.292	2.488	7.324	2.059
	1.544	1.292	2.469	7.253	2.059
	1.526	1.292	2.459	7.253	2.059
	1.526	1.292	2.449	7.182	2.041
	1.526	1.28	2.449	7.152	2.041
	1.509	1.277	2.443	7.04	2.041
	1.491	1.261	2.443	7.04	2.023
	1.473	1.261	2.43	6.969	2.005
	1.473	1.261	2.38	6.898	1.988
	1.473	1.245	2.372	6.826	1.97
	1.455	1.229	2.372	6.826	1.952
	1.455	1.214	2.364	6.826	1.952
	1.438	1.198	2.353	6.755	1.934
	1.438	1.182	2.314	6.684	1.934
	1.42	1.166	2.295	6.684	1.934
	1.402	1.166	2.276	6.684	1.917
	1.402	1.166	2.257	6.613	1.917
	1.402	1.151	2.237	6.613	1.899
	1.402	1.135	2.237	6.584	1.881
	1.384	1.119	2.191	6.542	1.863
	1.349	1.119	2.179	6.542	1.828
	1.349	1.119	2.179	6.471	1.81
	1.349	1.103	2.179	6.4	1.792
	1.331	1.088	2.16	6.4	1.792
	1.313	1.072	2.16	6.329	1.775
	1.296	1.056	2.122	6.329	1.775
	1.296	1.056	2.102	6.258	1.775
	1.26	1.056	2.083	6.258	1.775
	1.242	1.04	2.064	6.258	1.775
	1.242	1.031	2.064	6.194	1.775
	1.242	1.025	2.064	6.186	1.757
	1.242	1.025	2.044	6.186	1.739
	1.242	1.025	2.044	6.186	1.722
	1.225	1.009	2.018	6.087	1.722
	1.207	1.009	2.018	6.044	1.722
	1.207	1.009	2.006	5.973	1.722
	1.207	0.993	1.987	5.973	1.704
	1.207	0.993	1.987	5.963	1.704
	1.189	0.977	1.986	5.928	1.686
	1.189	0.977	1.967	5.902	1.686
	1.189	0.961	1.954	5.831	1.686
	1.189	0.961	1.948	5.831	1.668
	1.189	0.946	1.948	5.679	1.668
	1.189	0.93	1.891	5.644	1.668
	1.171	0.924	1.852	5.618	1.651
	1.171	0.914	1.832	5.618	1.651
	1.171	0.914	1.832	5.546	1.651
	1.154	0.914	1.813	5.546	1.633
	1.154	0.914	1.813	5.502	1.633
	1.136	0.907	1.813	5.475	1.633
	1.136	0.898	1.813	5.466	1.615
	1.136	0.883	1.797	5.404	1.615
	1.118	0.883	1.774	5.404	1.615
	1.1	0.867	1.774	5.36	1.597
	1.1	0.853	1.774	5.333	1.597
	1.1	0.851	1.755	5.324	1.597
	1.1	0.851	1.755	5.262	1.58
	1.1	0.851	1.755	5.165	1.58
	1.083	0.804	1.75	5.129	1.562
	1.083	0.804	1.75	5.12	1.562
	1.065	0.8	1.736	5.12	1.562
	1.047	0.788	1.736	5.094	1.544
	1.047	0.788	1.717	5.049	1.544
	1.047	0.788	1.717	5.049	1.544
	1.047	0.788	1.717	4.978	1.526
	1.047	0.772	1.697	4.835	1.526
	1.029	0.772	1.697	4.835	1.509
	1.029	0.757	1.659	4.835	1.509
	1.029	0.757	1.659	4.827	1.491
	1.029	0.757	1.639	4.703	1.491
	1.029	0.741	1.639	4.703	1.473
	1.012	0.709	1.639	4.693	1.473
	1.012	0.709	1.639	4.693	1.473
	1.012	0.709	1.639	4.693	1.473
	1.012	0.694	1.639	4.693	1.473
	0.994	0.694	1.62	4.693	1.473
	0.994	0.678	1.62	4.622	1.473
	0.994	0.678	1.62	4.622	1.438
	0.994	0.678	1.62	4.622	1.438
	0.994	0.678	1.62	4.622	1.42
	0.994	0.662	1.601	4.48	1.402
	0.994	0.662	1.601	4.48	1.402
	0.976	0.662	1.601	4.48	1.384
	0.976	0.662	1.592	4.48	1.367
	0.976	0.646	1.592	4.419	1.367
	0.976	0.63	1.592	4.409	1.349
	0.976	0.63	1.582	4.409	1.349
	0.976	0.63	1.562	4.409	1.349
	0.976	0.63	1.562	4.348	1.331
	0.976	0.622	1.543	4.338	1.313
	0.976	0.615	1.543	4.338	1.296
	0.976	0.615	1.529	4.266	1.296
	0.976	0.615	1.524	4.266	1.296
	0.976	0.615	1.513	4.266	1.278
	0.976	0.604	1.497	4.259	1.278
	0.976	0.599	1.485	4.053	1.278
	0.976	0.583	1.485	4.053	1.278
	0.958	0.583	1.466	4.053	1.26
	0.958	0.583	1.447	4.053	1.26
	0.958	0.583	1.447	4.053	1.26
	0.958	0.583	1.447	4.053	1.242
	0.958	0.567	1.447	4.053	1.225
	0.958	0.567	1.419	3.993	1.225
	0.958	0.567	1.387	3.993	1.207
	0.958	0.552	1.371	3.982	1.207
	0.958	0.552	1.369	3.982	1.189
	0.958	0.536	1.369	3.982	1.189
	0.958	0.536	1.331	3.982	1.189
	0.958	0.536	1.331	3.982	1.171
	0.958	0.52	1.331	3.958	1.171
	0.958	0.52	1.331	3.911	1.171
	0.958	0.504	1.331	3.911	1.171
	0.958	0.536	1.331	3.887	1.171
	0.958	0.536	1.292	3.84	1.171
	0.958	0.536	1.292	3.84	1.154
	0.958	0.52	1.277	3.84	1.136
	0.958	0.52	1.273	3.84	1.136
	0.958	0.504	1.273	3.84	1.136
	0.958		1.273	3.816	1.136
	0.941		1.273	3.769	1.136
	0.941		1.254	3.769	1.136
	0.941		1.245	3.769	1.136
	0.941		1.234	3.727	1.118
	0.941		1.234	3.698	1.118
	0.941		1.234	3.638	1.1
	0.941		1.229	3.627	1.1
	0.941		1.229	3.627	1.1
	0.941		1.196	3.627	1.083
	0.941		1.196	3.627	1.083
	0.941		1.196	3.627	1.083
	0.941		1.196	3.555	1.065
	0.941		1.182	3.555	1.065
	0.923		1.177	3.532	1.065
	0.923		1.157	3.532	1.047
	0.923		1.157	3.532	1.047
	0.923		1.157	3.461	1.047
	0.923		1.157	3.413	1.047
	0.923		1.138	3.413	1.047
	0.923		1.138	3.413	1.029
	0.923		1.135	3.354	1.029
	0.923		1.119	3.337	1.029
	0.923		1.119	3.337	1.029
	0.923		1.119	3.319	1.029
	0.923		1.103	3.271	1.012
	0.923		1.099	3.2	1.012
	0.923		1.099	3.2	1.012
	0.923		1.08	3.159	1.012
	0.923		1.061	3.141	1.012
	0.923		1.061	3.129	1.012
	0.923		1.061	3.129	1.012
	0.923		1.042	3.129	1.012
	0.923		1.042	3.058	1.012
	0.923		1.042	3.058	0.994
	0.923		1.04	3.058	0.994
	0.905		1.04	3.058	0.994
	0.905		1.025	3.058	0.994
	0.905		1.022	3.058	0.994
	0.905		1.022	3.053	0.994
	0.905		1.022	3.017	0.976
	0.905		1.009	2.987	0.976
	0.905		1.009	2.987	0.976
	0.905		1.003		0.976
	0.905		1.003		0.976
	0.905		1.003		0.976
	0.905		1.003		0.976
	0.905		0.993		0.976
	0.905		0.984		0.976
	0.905		0.984		0.976
	0.905		0.964		0.958
			0.945		0.958
			0.93
			0.926
			0.926
			0.926
			0.914
			0.907
			0.907
			0.907
			0.907
			0.907
			0.898
			0.887
			0.887
			0.887
			0.887
			0.887
			0.883
			0.868
			0.868
			0.868
			0.849
			0.849
			0.835
			0.835
			0.829
			0.81
			0.81
			0.81
			0.81
			0.81
			0.791
			0.791
			0.791
			0.788
			0.771
			0.771
			0.771
			0.752
			0.752
			0.752
			0.733
			0.733
			0.733
			0.733
			0.733
			0.725
			0.725
			0.725
			0.714
			0.694
			0.694
			0.694
			0.678
			0.675
			0.675
			0.675
			0.656
			0.656
			0.656
			0.646
			0.636
			0.636
			0.636
			0.636
			0.617
			0.617
			0.617
			0.617
			0.617

## Sheet: Figure S1
Fig.S1a								Fig.S1b

## Sheet: Figure S2
Fig. S2a
Co-IP: Sad1-HA/GFP-Bqt4
Fig. S2b
Co-IP: Sad1-HA/Cnp20-TAP

## Sheet: FigureS3
Fig.S3

## Sheet: Figure S4
Fig. S4c
Co-IP: Sad1-5R-HA/Htb1-FLAG

## Sheet: Figure S7
Fig. S7b
% cells showing a single Cnp1-GFP focus		WT	sad1-5R	sad1-ΔHBM	Cell number
	Exp 1	94	93	92	100
	Exp 2	89	94	88	100
	Exp 3	91	89	90	100
Fig. S7d
% cells with telomere in three zones		WT-Zone 1	5R-Zone 1	WT-Zone 2	5R-Zone2	WT-Zone 3	5R-Zone 3	Cell number
	Exp 1	87	52	10.5	25	2.5	23	200
	Exp 2	78.5	45	15	27	6.5	28	200
	Exp 3	83.5	49	13.5	29	3	22	200

[truncated: 4 more sheets: Figure S8, FigureS9, FigureS10, Figure S12]
